# Supplementary material for: Recycled PET/PA6 Fibers from Waste Textile with Improved Hydrophilicity by In-Situ Reaction-Induced Capacity Enhancement
Source: Polymers (Basel). 2024 Apr 11;16(8):1052. doi: 10.3390/polym16081052 (PMC11054667; doi:10.3390/polym16081052)
Supplement: Supplementary file 1 [file polymers-16-01052-s001.zip]

Archive with 1 entries (1 files):
- polymers-2926049-supplementary.pdf
